# Supplementary material for: The release of inhibition model reproduces kinetics and plasticity of neurotransmitter release in central synapses
Source: Commun Biol. 2023 Oct 27;6:1091. doi: 10.1038/s42003-023-05445-2 (PMC10611806; doi:10.1038/s42003-023-05445-2)
Supplement: Supplementary file 4 — Custom MatLab code [file 42003_2023_5445_MOESM4_ESM.zip]

Archive with 15 entries (12 files):
- SytSim/
- SytSim/CalciumTraces/
- SytSim/CalciumTraces/2AP_40nm_20ms.csv
- SytSim/EXAMPLE.m
- SytSim/restructure_pin_record.m
- SytSim/Results/
- SytSim/Results/2AP_40nm_20ms_P-0_rmodel-delay.mat
- SytSim/Results/2AP_40nm_20ms_P-0_rmodel-none.mat
- SytSim/Results/2AP_40nm_20ms_P-1_rmodel-delay.mat
- SytSim/Results/2AP_40nm_20ms_P-1_rmodel-none.mat
- SytSim/Results/2AP_40nm_20ms_P-3_rmodel-delay.mat
- SytSim/Results/2AP_40nm_20ms_P-3_rmodel-none.mat
- SytSim/run_simulation.m
- SytSim/simulate_vesicle.m
- SytSim/Norman_et_al_code_description.pdf
